# Supplementary material for: Integrated Multiomics Analysis of Salivary Exosomes to Identify Biomarkers Associated with Changes in Mood States and Fatigue
Source: Int J Mol Sci. 2022 May 9;23(9):5257. doi: 10.3390/ijms23095257 (PMC9105576; doi:10.3390/ijms23095257)
Supplement: Supplementary file 1 [file ijms-23-05257-s001.zip]

Archive with 1 entries (1 files):
- ijms-1662519-supplementary.pdf
